# Supplementary material for: Closing Data Gaps for LCA of Pharmaceutical Production: Estimating Energy Usage by Upscaling Laboratory Data
Source: ACS Sustain Chem Eng. 2025 Nov 14;13(47):20363–76. doi: 10.1021/acssuschemeng.5c04708 (PMC12673579; doi:10.1021/acssuschemeng.5c04708)
Supplement: Supplementary file 2 [file sc5c04708_si_002.xlsx]

## Sheet: Summary
	Supporting Information 2 Closing Data Gaps for LCA of Pharmaceutical Production: Estimating Energy Usage by Upscaling Laboratory Data Muhammed Ayaj Ansar†*, Rosalie van Zelm†, Ad M.J. Ragas† † Department of Environmental Science, Radboud Institute for Biological and Environmental Sciences (RIBES), Radboud University, Heyendaalseweg 135, 6525 AJ Nijmegen, Netherlands
	Sheet 1	API synthesis (liquid):
		Estimates final material quantities by scaling a liquid reference reactant as the limiting reagent, with automatic solvent adjustment based on target batch volume.
	Sheet 2	API synthesis (solid):
		Calculates material scaling based on a solid limiting reagent by determining solvent compatibility and applying a reactant-to-solvent ratio.
	Sheet 3	Inter API synthesis (liquid):
		Used for intermediate reactions where a liquid limiting reagent is scaled; includes solvent volume correction and enables stoichiometric trade-off choices.
	Sheet 4	Inter API synthesis (solid ):
		Applies to multi-step synthesis where a solid intermediate acts as the limiting reagent; supports manual scaling and solvent-based adjustments.
	Sheet 5	Tablet formulation
	Sheet 6	Auxiliary operations

## Sheet: API synthesis (liquid)
	API synthesis/ Upstream chemical synthesis
	1. Reaction- First stage (liquid limiting reagent)
				Lab scale					Industrial Scale of			1000	Liters
		Compound	State	Mass (g)	MW(g/mol)	Moles	Density (g/l)	Volume *(L)	Volume scaled up (L) to:	After 20% solvent reduction (L)	Final scaled up volume (L)	Equivalent	Final moles	Final mass (kg)	Cp *(kJ/kgK)		Cp (kJ/kgK) mixture
									1000			0
	INPUTS	Solvent A	Liquid			0			0	0	0	NA	0	0		0	0
		Solvent B	Liquid			0			0	0	0	NA	0	0		0
		Solvent C	Liquid			0			0	0	0	NA	0	0		0
		Reactant a (Limiting reagent)	Liquid			0			0	0	0	1	0	0		0
		Reactant b	Liquid			0			0	0	0	0	0	0		0
		Reactant c	Liquid			0			0	0	0	0	0	0		0
							Total Volumes (L)	0	0	0	0
		Reactant A	Solid			0				Option 1	Option 2	0	0	0
		Reactant B	Solid			0						0	0	0
		Reactant C	Solid			0						0	0	0
		Total reactants		0							Total moles:	0	0
												Total reactants mass		0
				Lab scale
				Mass (g)	MW(g/mol)	Moles
	OUTPUTS	Product formed (molar weight known)				0	Yeild (fraction):		Moles at industrial scale:			0	Final mass:	0
				Stoichiometry ratio
				Theoretical product molar yield		0
		Known by-product X (mass in kg)		0		0	Molar ratio to limiting reagent
		Known by-product Y (mass in kg)		0		0	Molar ratio to limiting reagent
		Product formed (molar weight unkown)	lab scale weight				Final mass:							0
				Follow this simplified version, if the by-products were not specified and only lab scale product mass and yeild is given-->									Final mass:	0
		Organic waste	Based on which final product mass obtained here
			Total				0
			Liquids	Boiling point	% (as a fraction)	Mass(kg)		For liquids: 2% (if boiling point (BP) is between 20 and 60°C); 1% (if BP is between 60 and 120°C) of the input material. If BP of a substance is above 120°C, no fugitive loss will be assumed.
		Fugitive emissions	Solvent A			0
			Solvent B			0
			Solvent C			0
			Reactant a			0
			Reactant b			0
		Waste water
	Recommended method
		Reaction temperature		K	Reaction time		s	Initial temperature		K
		Apparaus/equipment specific parameters (Refer table S1)					Additional energy (S) - Refer supporting information 1 for more deatails
		Apparatus weight			kg		1.Enthalpy of reaction
		Heat capacity of the Apparatus			kJ/kg·K		Rate expression				mol/s
		Heat loss parameters
							Reaction time				s
		Heat transfer co.ef			kW/m²·K				S	0	kJ
		Heat transfer area			m²
							2.Compressor energy
		Energy values					Gaseous reactant mass				kg
			0	kJ			Molar weight		MW		g/mol
			0	kJ			Moles				mol
		Additional energy (S)- Only enthalpy of reaction		kJ			Reaction pressure				Pa
			0	kJ			Volume of the gas phase			0
							Standard heat capacity ratio				Assume 1.4 for when data is lacking
		Stirring Energy		kWh					S	0	kWh
		Pumping energy	0	kWh
	For the synthesis of active pharmaceutical ingredients (APIs) and fine chemicals, it is generally recommended to use glass-lined reactors due to their superior chemical resistance to corrosive reactants, solvents, and intermediates.
	Table S1
	Glass-Lined Reactors											Stainless steel Reactors
	Physical entity			Symbol	Unit	500	1000	2000	3000	5000		Physical entity				Symbol	Unit	500	1000	3000	5000	10000
	Reaction mixture volume				m³	0.5	1	2	3	5		Reaction mixture volume					m³	0.5	1	1	5	10
	Surface area				m²	2.64	4.5	7.23	9.33	13.74		Surface area					m²	2.44	2.9	5.56	10.3	20.21
	Reactor volume				m³	0.74	1.61	2.64	4.17	7.58		Reactor volume					m³	0.7	1.3	3.6	6.2	11
	Weight of Vessel				kg	985	1700	2415	3470	5490		Weight of Vessel					kg	930	1610	2590	4000	7720
	Heat Capacity of Vessel				kJ/kg·K	0.52	0.52	0.52	0.52	0.52		Heat Capacity of Vessel					kJ/kg·K	0.5	0.5	0.5	0.5	0.5
	Steam	Heat Loss Parameters		a		6.85	6.85	6.85	6.85	6.85		Steam	Heat Loss Parameters			a		7.66	7.66	7.66	7.66	7.66
				b		0.74	0.74	0.74	0.74	0.74						b		0.57	0.57	0.57	0.57	0.57
		Heat Transfer Coefficient		k	W/m²·K	68	68	68	68	68			Heat Transfer Coefficient			k	W/m²·K	67.37	69.84	69.84	88.8	112.4
	Brine	Heat Loss Parameters		a		10.85	10.85	10.85	10.85	10.85		Brine	Heat Loss Parameters			a		7.39	7.39	7.39	7.39	7.39
				b		0.64	0.64	0.64	0.64	0.64						b		1.49	1.49	1.49	1.49	1.49
		Heat Transfer Coefficient		k	W/m²·K	37	37	37	37	37			Heat Transfer Coefficient			k	W/m²·K	59	59	59	59	59
	Simplified method 1										Simplified method 2
						Table S2					When reaction time is unknown
		Apparaus/Equipment specific parameters				Jacket medium	Mixture characteristics		(W/m2K)		Apparaus/Equipment specific parameters
		Overall heat transfer coefficient			kW/m²·K						Apparatus weight			0	kg
		Heating/cooling rates			K/min	Steam	Dilute aqueous solutions		500-700		Heat capacity of the Apparatus			0	kJ/kg·K
		Jacket medium temperature			K	Steam	Light organics		250-500		Efficiency
		Heat loss co.ef			kW/m²·K	Water	Dilute aqueous solutions		200-500		Efficiency is estimated as 0.67
		Heat transfer area			m²	Water	Light organics		200-300
		Average temperature		0	K						Energy values
		Heating time		0	s	Reactor scales						0	kJ
						300 - 1,000	1 K/min						kJ
						1,000 - 5,000	0.8 K/min					0	kJ
		Energy values				10000 to above	0.5 K/min.
			0	kJ
			0	kJ		Heating medium	steam at 5 bars		151.8°C
		Additional energy (S)		kJ			steam at 15 bars		198.28°C
			0	kJ		Cooling medium	cooling water		−1 °C
							Brine		−28 °C
		Stirring Energy		kWh
		Pumping energy	0	kWh
	2. Crystalization
		Crystalization temperature or Boiling point	or		K	Initial temperature		K
	INPUT	Mass of mixture			kg
		Cp mixture			kJ/kg K
		Recommended						Alternative method
								For cooling and evoperative crystalization
		For cooling and evoperative crystalization
								For input data : Refer simplified method 1 under reaction step
	Cooling	Crystalization enthalpy			kJ/kg			Apparaus/Equipment specific parameters (refer Table S2)
		Crsytalized mass			kg			Overall heat transfer coefficient				kW/m²·K
	Evaper	Vaporization enthalpy			kJ/kg			Heating/cooling rates				K/min
		Evaporated solvent mass			kg			Jacket medium temperature				K
								Heat loss co.ef				kW/m²·K
		For input data : Refer Table S1 under reaction step						Heat transfer area				m²
		Apparaus/Equipment specific parameters (Refer Table 1)						Average temperature			0	K
		Apparatus weight			0	kg		Heating time			0	s
		Heat capacity of the Apparatus			0	kJ/kg·K
		Efficiency						Energy values
				Efficiency is estimated as 0.67					0	kJ
									0	kJ
			Energy values						0	kJ
				0	kJ
				0	kJ
								Stirring Energy		kWh
			Stirring Energy		kWh			Pumping energy	0	kWh
	Predefined for cooling, change the product		Pumping energy	0	kWh					kJ
	Outputs	For cooling crystalization	Crystalized product		0	kg
			Remaining mixture		0	kg
		For solvent crystalization	Crystalized product		0	kg
			Vaporized solvent (waste)		0	kg
	4.Distillation
	INPUT	Mass of mixture			kg	BP of light key
		Cp mixture			kJ/kg.K	BP of heavy key
		Vaporization enthalpy			kJ/kg	Initial temperature
		Vaporized solvent mass			kg	BP of mixture
		Efficiency		0.78									0
		To calculate
		mole fraction of light key in feed
		mole fraction of light key in distilate		0.98
		relative volatility of the solvents	α	0
			q	1
		θ Value		2.10002
		Underwood Equation (should be 1)		0
		Reflux ratio		-0.476185
		Energy values
			0	kJ
		Stirring Energy		kWh
		Pumping energy	0	kWh
	OUTPUT	Purified product	0	kg
		Vaparized solvent	0	kg
	5.Drying
	BP of light key			K	Initial temperature			K
	INPUT	Mass of liquid			kg
		Cp liquid			kJ/kg.K
	Recommended
		Vaporization enthalpy			kJ/kg	Table S3-Nutsche filter dryers
		Vaporized liquid mass			kg	Parameter		Symbol	Unit	600 L	1000L	2000 L	4000L
						Nominal Power of APOVAC Pump		​	kW	5.5	7.5	11	15
		Nutsche filter dryers				Fraction of Nominal Power Consumed			-	0.8	0.8	0.8	0.8
		Apparaus/Equipment specific parameters (Refer Table S3)				Heat Transfer Coefficient			W/m²·K	47	47	47	47
		Apparatus weight			kg	Surface Area			m²	1.24	1.85	2.92	4.35
		Specific Heat Capacity of Air			kJ/kg.K	Apparatus Weight				2500	3500	6500	10000
		Heat loss co.ef			kW/m²·K	Specific Heat Capacity of Air			kJ/kg·K	1.01	1.01	1.01	1.01
		Heat transfer area			m²
		Fraction of Nominal Power Consumed				To calculate heating time at industrial scale
		Nominal Power of APOVAC Pump			kW	Drying time at lab				s
						Vaporized liquid mass at lab				g
						Heating time			0	s
						If the heating time not given at lab protocol (alternative)
		Energy values				Evaporation rates				kg/s
			0	kJ
			0	kJ		Heating time			0	s
			0	kJ
		Stirring Energy		kJ
		Pumping energy	0	kWh
	Simplified
		Applicable for Rotary and Nutsche filter dryers
		Without the heating time
		Dryer efficiency
			Estimated as 0.67
		Energy values
			0	kJ
	OUTPUT	Dried product	0	kg
		Vaparized solvent	0	kg

## Sheet: API synthesis (solid)
	API synthesis/ Upstream chemical synthesis
	1. Reaction-First stage (solid limiting reagent)
				Lab scale					Industrial Scale of			1000	Liters
		Compound	State	Mass (g)	MW(g/mol)	Moles	Density (g/l)	Volume *(L)	Volume scaled up (L) to:	After 20% solvent reduction (L)	Final scaled up volume (L)	Equivalent	Final moles	Final mass (kg)	Cp *(kJ/kgK)		Cp (kJ/kgK) mixture
									1000			0
	INPUTS	Solvent A	Liquid			0			0	0	0	NA	0	0		0	0
		Solvent B	Liquid			0			0	0	0	NA	0	0		0
		Solvent C	Liquid			0			0	0	0	NA	0	0		0
		Reactant a	Liquid			0			0	0	0	0	0	0		0
		Reactant b	Liquid			0			0	0	0	0	0	0		0
		Reactant c	Liquid			0			0	0	0	0	0	0		0
							Total Volumes (L)	0	0	0	0
		Reactant A (Limiting reagent)	Solid			0				Option 1	Option 2	1	0	0
		Reactant B	Solid			0						0	0	0
		Reactant C	Solid			0						0	0	0
		Total reactants		0							Total moles:	0	0
												Total reactants mass		0
				Lab scale
				Mass (g)	MW(g/mol)	Moles
	OUTPUTS	Product formed (molar weight known)				0	Yeild (fraction):		Moles at industrial scale:			0	Final mass:	0
				Stoichiometry ratio
				Theoretical product molar yield		0											Total energy
																	UO		MJ	kWh
		Known by-product X (mass in kg)		0		0	Molar ratio to limiting reagent										Reaction
		Known by-product Y (mass in kg)		0		0	Molar ratio to limiting reagent										Crystalization
																	Drying
		Product formed (molar weight unkown)	lab scale weight				Final mass:							0			Distillation
				Follow this simplified version, if the by-products were not specified and only lab scale product mass and yeild is given-->									Final mass:	0			Total
																	Total per kg
		Organic waste	Based on which final product mass obtained here
			Total				0
			Liquids	Boiling point	% (as a fraction)	Mass(kg)		For liquids: 2% (if boiling point (BP) is between 20 and 60°C); 1% (if BP is between 60 and 120°C) of the input material. If BP of a substance is above 120°C, no fugitive loss will be assumed.
		Fugitive emissions	Solvent A			0
			Solvent B			0
			Solvent C			0
			Reactant a			0
			Reactant b			0
		Waste water
	Recommended method
		Reaction temperature		K	Reaction time		s	Initial temperature		K
		Apparaus/equipment specific parameters (Refer table S1)					Additional energy (S) - Refer supporting information 1 for more deatails
		Apparatus weight			kg		1.Enthalpy of reaction
		Heat capacity of the Apparatus			kJ/kg·K		Rate expression				mol/s
		Heat loss parameters
							Reaction time				s
		Heat transfer co.ef			kW/m²·K				S	0	kJ
		Heat transfer area			m²
							2.Compressor energy
		Energy values					Gaseous reactant mass				kg
			0	kJ			Molar weight		MW		g/mol
			0	kJ			Moles				mol
		Additional energy (S)- Only enthalpy of reaction		kJ			Reaction pressure				Pa
			0	kJ			Volume of the gas phase			0
							Standard heat capacity ratio				Assume 1.4 for when data is lacking
		Stirring Energy		kWh					S	0	kWh
		Pumping energy	0	kWh
	For the synthesis of active pharmaceutical ingredients (APIs) and fine chemicals, it is generally recommended to use glass-lined reactors due to their superior chemical resistance to corrosive reactants, solvents, and intermediates.
	Table S1
	Glass-Lined Reactors											Stainless steel Reactors
	Physical entity			Symbol	Unit	500	1000	2000	3000	5000		Physical entity				Symbol	Unit	500	1000	3000	5000	10000
	Reaction mixture volume				m³	0.5	1	2	3	5		Reaction mixture volume					m³	0.5	1	1	5	10
	Surface area				m²	2.64	4.5	7.23	9.33	13.74		Surface area					m²	2.44	2.9	5.56	10.3	20.21
	Reactor volume				m³	0.74	1.61	2.64	4.17	7.58		Reactor volume					m³	0.7	1.3	3.6	6.2	11
	Weight of Vessel				kg	985	1700	2415	3470	5490		Weight of Vessel					kg	930	1610	2590	4000	7720
	Heat Capacity of Vessel				kJ/kg·K	0.52	0.52	0.52	0.52	0.52		Heat Capacity of Vessel					kJ/kg·K	0.5	0.5	0.5	0.5	0.5
	Steam	Heat Loss Parameters		a		6.85	6.85	6.85	6.85	6.85		Steam	Heat Loss Parameters			a		7.66	7.66	7.66	7.66	7.66
				b		0.74	0.74	0.74	0.74	0.74						b		0.57	0.57	0.57	0.57	0.57
		Heat Transfer Coefficient		k	W/m²·K	68	68	68	68	68			Heat Transfer Coefficient			k	W/m²·K	67.37	69.84	69.84	88.8	112.4
	Brine	Heat Loss Parameters		a		10.85	10.85	10.85	10.85	10.85		Brine	Heat Loss Parameters			a		7.39	7.39	7.39	7.39	7.39
				b		0.64	0.64	0.64	0.64	0.64						b		1.49	1.49	1.49	1.49	1.49
		Heat Transfer Coefficient		k	W/m²·K	37	37	37	37	37			Heat Transfer Coefficient			k	W/m²·K	59	59	59	59	59
	Simplified method 1										Simplified method 2
						Table S2					When reaction time is unknown
		Apparaus/Equipment specific parameters				Jacket medium	Mixture characteristics		(W/m2K)		Apparaus/Equipment specific parameters
		Overall heat transfer coefficient			kW/m²·K						Apparatus weight			0	kg
		Heating/cooling rates			K/min	Steam	Dilute aqueous solutions		500-700		Heat capacity of the Apparatus			0	kJ/kg·K
		Jacket medium temperature			K	Steam	Light organics		250-500		Efficiency
		Heat loss co.ef			kW/m²·K	Water	Dilute aqueous solutions		200-500		Efficiency is estimated as 0.67
		Heat transfer area			m²	Water	Light organics		200-300
		Average temperature		0	K						Energy values
		Heating time		0	s	Reactor scales						0	kJ
						300 - 1,000	1 K/min						kJ
						1,000 - 5,000	0.8 K/min					0	kJ
		Energy values				10000 to above	0.5 K/min.
			0	kJ
			0	kJ		Heating medium	steam at 5 bars		151.8°C
		Additional energy (S)		kJ			steam at 15 bars		198.28°C
			0	kJ		Cooling medium	cooling water		−1 °C
							Brine		−28 °C
		Stirring Energy		kWh
		Pumping energy	0	kWh
	2. Crystalization
		Crystalization temperature or Boiling point	or		K	Initial temperature		K
	INPUT	Mass of mixture			kg
		Cp mixture			kJ/kg K
		Recommended						Alternative method
								For cooling and evoperative crystalization
		For cooling and evoperative crystalization
								For input data : Refer simplified method 1 under reaction step
	Cooling	Crystalization enthalpy			kJ/kg			Apparaus/Equipment specific parameters (refer Table S2)
		Crsytalized mass			kg			Overall heat transfer coefficient				kW/m²·K
	Evaper	Vaporization enthalpy			kJ/kg			Heating/cooling rates				K/min
		Evaporated solvent mass			kg			Jacket medium temperature				K
								Heat loss co.ef				kW/m²·K
		For input data : Refer Table S1 under reaction step						Heat transfer area				m²
		Apparaus/Equipment specific parameters (Refer Table 1)						Average temperature			0	K
		Apparatus weight			0	kg		Heating time			0	s
		Heat capacity of the Apparatus			0	kJ/kg·K
		Efficiency						Energy values
				Efficiency is estimated as 0.67					0	kJ
									0	kJ
			Energy values						0	kJ
				0	kJ
				0	kJ
								Stirring Energy		kWh
			Stirring Energy		kWh			Pumping energy	0	kWh
	Predefined for cooling, change the product		Pumping energy	0	kWh					kJ
	Outputs	For cooling crystalization	Crystalized product		0	kg
			Remaining mixture		0	kg
		For solvent crystalization	Crystalized product		0	kg
			Vaporized solvent (waste)		0	kg
	4.Distillation
	INPUT	Mass of mixture			kg	BP of light key
		Cp mixture			kJ/kg.K	BP of heavy key
		Vaporization enthalpy			kJ/kg	Initial temperature
		Vaporized solvent mass			kg	BP of mixture
		Efficiency		0.78									0
		To calculate
		mole fraction of light key in feed
		mole fraction of light key in distilate		0.98
		relative volatility of the solvents	α	0
			q	1
		θ Value		2.10002
		Underwood Equation (should be 1)		0
		Reflux ratio		-0.476185
		Energy values
			0	kJ
		Stirring Energy		kWh
		Pumping energy	0	kWh
	OUTPUT	Purified product	0	kg
		Vaparized solvent	0	kg
	5.Drying
	BP of light key			K	Initial temperature			K
	INPUT	Mass of liquid			kg
		Cp liquid			kJ/kg.K
	Recommended
		Vaporization enthalpy			kJ/kg	Table S3-Nutsche filter dryers
		Vaporized liquid mass			kg	Parameter		Symbol	Unit	600 L	1000L	2000 L	4000L
						Nominal Power of APOVAC Pump		​	kW	5.5	7.5	11	15
		Nutsche filter dryers				Fraction of Nominal Power Consumed			-	0.8	0.8	0.8	0.8
		Apparaus/Equipment specific parameters (Refer Table S3)				Heat Transfer Coefficient			W/m²·K	47	47	47	47
		Apparatus weight			kg	Surface Area			m²	1.24	1.85	2.92	4.35
		Specific Heat Capacity of Air			kJ/kg.K	Apparatus Weight				2500	3500	6500	10000
		Heat loss co.ef			kW/m²·K	Specific Heat Capacity of Air			kJ/kg·K	1.01	1.01	1.01	1.01
		Heat transfer area			m²
		Fraction of Nominal Power Consumed				To calculate heating time at industrial scale
		Nominal Power of APOVAC Pump			kW	Drying time at lab				s
						Vaporized liquid mass at lab				g
						Heating time			0	s
						If the heating time not given at lab protocol (alternative)
		Energy values				Evaporation rates				kg/s
			0	kJ
			0	kJ		Heating time			0	s
			0	kJ
		Stirring Energy		kJ
		Pumping energy	0	kWh
	Simplified
		Applicable for Rotary and Nutsche filter dryers
		Without the heating time
		Dryer efficiency
			Estimated as 0.67
		Energy values
			0	kJ
	OUTPUT	Dried product	0	kg
		Vaparized solvent	0	kg

## Sheet: Inter API synthesis (Liquid)
		API synthesis/ Upstream chemical synthesis
		1. Reaction- Second or following stage (liquid limiting reagent)
				Lab scale					Industrial Scale of			1000	Liters
		Compound	State	Mass (g)	MW(g/mol)	Moles	Density (g/l)	Volume *(L)	Volume scaled up (L) to:	After 20% solvent reduction (L)	Equivalent	Final moles	Final mass (kg)	Cp *(kJ/kgK)		Cp (kJ/kgK) mixture
									1000		0
	INPUTS	Solvent A	Liquid			0			0	0	NA	0	0		0	0
		Solvent B	Liquid			0			0	0	NA	0	0		0
		Solvent C	Liquid			0			0	0	NA	0	0		0
		Intermediate product (Limiting reagent)	Liquid/solid			0			0	0	1	0			0
		Reactant b	Liquid			0			0	0	0	0	0		0
		Reactant c	Liquid			0			0	0	0	0	0		0
							Total Volumes (L)	0	0	0
		Reactant A	Solid			0					0	0	0
		Reactant B	Solid			0					0	0	0
		Reactant C	Solid			0					0	0	0
		Total reactants		0						Total moles:	0		0
											Total reactants mass		0
				Lab scale
				Mass (g)	MW(g/mol)	Moles
	OUTPUTS	Product formed (molar weight known)				0	Yeild (fraction):		Moles at industrial scale:			0	Final mass:	0
				Stoichiometry ratio
				Theoretical product molar yield		0
		Known by-product X (mass in kg)		0		0	Molar ratio to limiting reagent
		Known by-product Y (mass in kg)		0		0	Molar ratio to limiting reagent
		Product formed (molar weight unkown)	lab scale weight				Final mass:							0
				Follow this simplified version, if the by-products were not specified and only lab scale product mass and yeild is given-->									Final mass:	0
		Organic waste	Based on which final product mass obtained here
			Total				0
			Liquids	Boiling point	% (as a fraction)	Mass(kg)		For liquids: 2% (if boiling point (BP) is between 20 and 60°C); 1% (if BP is between 60 and 120°C) of the input material. If BP of a substance is above 120°C, no fugitive loss will be assumed.
		Fugitive emissions	Solvent A			0
			Solvent B			0
			Solvent C			0
			Reactant a			0
			Reactant b			0
	Recommended method
		Reaction temperature		K	Reaction time		s	Initial temperature		K
		Apparaus/equipment specific parameters (Refer table S1)					Additional energy (S) - Refer supporting information 1 for more deatails
		Apparatus weight			kg		1.Enthalpy of reaction
		Heat capacity of the Apparatus			kJ/kg·K		Rate expression				mol/s
		Heat loss parameters
							Reaction time				s
		Heat transfer co.ef			kW/m²·K				S	0	kJ
		Heat transfer area			m²
							2.Compressor energy
		Energy values					Gaseous reactant mass				kg
			0	kJ			Molar weight		MW		g/mol
			0	kJ			Moles				mol
		Additional energy (S)		kJ			Reaction pressure				Pa
			0	kJ			Volume of the gas phase			0
							Standard heat capacity ratio				Assume 1.4 for when data is lacking
									S	0
	For the synthesis of active pharmaceutical ingredients (APIs) and fine chemicals, it is generally recommended to use glass-lined reactors due to their superior chemical resistance to corrosive reactants, solvents, and intermediates.
	Table S1
	Glass-Lined Reactors											Stainless steel Reactors
	Physical entity			Symbol	Unit	500	1000	2000	3000	5000		Physical entity				Symbol	Unit	500	1000	3000	5000	10000
	Reaction mixture volume				m³	0.5	1	2	3	5		Reaction mixture volume					m³	0.5	1	1	5	10
	Surface area				m²	2.64	4.5	7.23	9.33	13.74		Surface area					m²	2.44	2.9	5.56	10.3	20.21
	Reactor volume				m³	0.74	1.61	2.64	4.17	7.58		Reactor volume					m³	0.7	1.3	3.6	6.2	11
	Weight of Vessel				kg	985	1700	2415	3470	5490		Weight of Vessel					kg	930	1610	2590	4000	7720
	Heat Capacity of Vessel				kJ/kg·K	0.52	0.52	0.52	0.52	0.52		Heat Capacity of Vessel					kJ/kg·K	0.5	0.5	0.5	0.5	0.5
	Steam	Heat Loss Parameters		a		6.85	6.85	6.85	6.85	6.85		Steam	Heat Loss Parameters			a		7.66	7.66	7.66	7.66	7.66
				b		0.74	0.74	0.74	0.74	0.74						b		0.57	0.57	0.57	0.57	0.57
		Heat Transfer Coefficient		k	W/m²·K	68	68	68	68	68			Heat Transfer Coefficient			k	W/m²·K	67.37	69.84	69.84	88.8	112.4
	Brine	Heat Loss Parameters		a		10.85	10.85	10.85	10.85	10.85		Brine	Heat Loss Parameters			a		7.39	7.39	7.39	7.39	7.39
				b		0.64	0.64	0.64	0.64	0.64						b		1.49	1.49	1.49	1.49	1.49
		Heat Transfer Coefficient		k	W/m²·K	37	37	37	37	37			Heat Transfer Coefficient			k	W/m²·K	59	59	59	59	59
	Simplified method 1										Simplified method 2
		Apparaus/Equipment specific parameters				Jacket medium	Mixture characteristics		(W/m2K)		Apparaus specific parameters
		Overall heat transfer coefficient			kW/m²·K						Apparatus weight			0	kg
		Heating/cooling rates			K/min	Steam	Dilute aqueous solutions		500-700		Heat capacity of the Apparatus			0	kJ/kg·K
		Jacket medium temperature			K	Steam	Light organics		250-500		Efficiency				Unit
		Heat loss co.ef		0	kW/m²·K	Water	Dilute aqueous solutions		200-500
		Heat transfer area		0	m²	Water	Light organics		200-300			Energy values
		Average temperature		0	K								0	kJ
		Heating time		0	s	Reactor scales						S		kJ
						300 - 1,000	1 K/min						0	kJ
						1,000 - 5,000	0.8 K/min
		Energy values				10000 to above	0.5 K/min.
			0	kJ
			0	kJ		Heating medium	steam at 5 bars		151.8°C
		Additional energy (S)		kJ			steam at 15 bars		198.28°C
			0	kJ		Cooling medium	cooling water		−1 °C
							Brine		−28 °C
	2. Crystalization
		Crystalization temperature or Boiling point	or		K	Initial temperature		K
	INPUT	Mass of mixture			kg
		Cp mixture			kJ/kg K
		Recommended						Alternative method
								For cooling and evoperative crystalization
		For cooling and evoperative crystalization
								For input data : Refer simplified method 1 under reaction step
	Cooling	Crystalization enthalpy			kJ/kg			Apparaus/Equipment specific parameters (refer Table S2)
		Crsytalized mass			kg			Overall heat transfer coefficient				kW/m²·K
	Evaper	Vaporization enthalpy			kJ/kg			Heating/cooling rates				K/min
		Evaporated solvent mass			kg			Jacket medium temperature				K
								Heat loss co.ef				kW/m²·K
		For input data : Refer Table S1 under reaction step						Heat transfer area				m²
		Apparaus/Equipment specific parameters (Refer Table 1)						Average temperature			0	K
		Apparatus weight			0	kg		Heating time			0	s
		Heat capacity of the Apparatus			0	kJ/kg·K
		Efficiency						Energy values
				Efficiency is estimated as 0.67					0	kJ
									0	kJ
			Energy values						0	kJ
				0	kJ
				0	kJ
								Stirring Energy		kWh
			Stirring Energy		kWh			Pumping energy	0	kWh
	Predefined for cooling, change the product		Pumping energy	0	kWh					kJ
	Outputs	For cooling crystalization	Crystalized product		0	kg
			Remaining mixture		0	kg
		For solvent crystalization	Crystalized product		0	kg
			Vaporized solvent (waste)		0	kg
	4.Distillation
	INPUT	Mass of mixture			kg	BP of light key
		Cp mixture			kJ/kg.K	BP of heavy key
		Vaporization enthalpy			kJ/kg	Initial temperature
		Vaporized solvent mass			kg	BP of mixture
		Efficiency		0.78									0
		To calculate
		mole fraction of light key in feed
		mole fraction of light key in distilate		0.98
		relative volatility of the solvents	α	0
			q	1
		θ Value		2.10002
		Underwood Equation (should be 1)		0
		Reflux ratio		-0.476185
		Energy values
			0	kJ
		Stirring Energy		kWh
		Pumping energy	0	kWh
	OUTPUT	Purified product	0	kg
		Vaparized solvent	0	kg
	5.Drying
	BP of light key			K	Initial temperature			K
	INPUT	Mass of liquid			kg
		Cp liquid			kJ/kg.K
	Recommended
		Vaporization enthalpy			kJ/kg	Table S3-Nutsche filter dryers
		Vaporized liquid mass			kg	Parameter		Symbol	Unit	600 L	1000L	2000 L	4000L
						Nominal Power of APOVAC Pump		​	kW	5.5	7.5	11	15
		Nutsche filter dryers				Fraction of Nominal Power Consumed			-	0.8	0.8	0.8	0.8
		Apparaus/Equipment specific parameters (Refer Table S3)				Heat Transfer Coefficient			W/m²·K	47	47	47	47
		Apparatus weight			kg	Surface Area			m²	1.24	1.85	2.92	4.35
		Specific Heat Capacity of Air			kJ/kg.K	Apparatus Weight				2500	3500	6500	10000
		Heat loss co.ef			kW/m²·K	Specific Heat Capacity of Air			kJ/kg·K	1.01	1.01	1.01	1.01
		Heat transfer area			m²
		Fraction of Nominal Power Consumed				To calculate heating time at industrial scale
		Nominal Power of APOVAC Pump			kW	Drying time at lab				s
						Vaporized liquid mass at lab				g
						Heating time			0	s
						If the heating time not given at lab protocol (alternative)
		Energy values				Evaporation rates				kg/s
			0	kJ
			0	kJ		Heating time			0	s
			0	kJ
		Stirring Energy		kJ
		Pumping energy	0	kWh
	Simplified
		Applicable for Rotary and Nutsche filter dryers
		Without the heating time
		Dryer efficiency
			Estimated as 0.67
		Energy values
			0	kJ
	OUTPUT	Dried product	0	kg
		Vaparized solvent	0	kg

## Sheet: Inter API synthesis (solid)
		API synthesis/ Upstream chemical synthesis
		1. Reaction- Second or following stage (solid limiting reagent)
				Lab scale					Industrial Scale of			1000	Liters
		Compound	State	Mass (g)	MW(g/mol)	Moles	Density (g/l)	Volume *(L)	Volume scaled up (L) to:	After 20% solvent reduction (L)	Equivalent	Final moles	Final mass (kg)	Cp *(kJ/kgK)		Cp (kJ/kgK) mixture
									1000		0
	INPUTS	Solvent A	Liquid			0			0	0	NA	0	0		0	0
		Solvent B	Liquid			0			0	0	NA	0	0		0
		Solvent C	Liquid			0			0	0	NA	0	0		0
		Reactant a	Liquid			0			0	0	0	0	0		0
		Reactant b	Liquid			0			0	0	0	0	0		0
		Reactant c	Liquid			0			0	0	0	0	0		0
							Total Volumes (L)	0	0	0
		Intermediate product (Limiting reagent)	Solid			0					1	0
		Reactant B	Solid			0					0	0	0
		Reactant C	Solid			0					0	0	0
		Total reactants		0						Total moles:	0		0
											Total reactants mass		0
				Lab scale
				Mass (g)	MW(g/mol)	Moles
	OUTPUTS	Product formed (molar weight known)				0	Yeild (fraction):		Moles at industrial scale:			0	Final mass:	0
				Stoichiometry ratio
				Theoretical product molar yield		0
		Known by-product X (mass in kg)		0		0	Molar ratio to limiting reagent
		Known by-product Y (mass in kg)		0		0	Molar ratio to limiting reagent
		Product formed (molar weight unkown)	lab scale weight				Final mass:							0
				Follow this simplified version, if the by-products were not specified and only lab scale product mass and yeild is given-->									Final mass:	0
		Organic waste	Based on which final product mass obtained here
			Total				0
			Liquids	Boiling point	% (as a fraction)	Mass(kg)		For liquids: 2% (if boiling point (BP) is between 20 and 60°C); 1% (if BP is between 60 and 120°C) of the input material. If BP of a substance is above 120°C, no fugitive loss will be assumed.
		Fugitive emissions	Solvent A			0
			Solvent B			0
			Solvent C			0
			Reactant a			0
			Reactant b			0
	Recommended method
		Reaction temperature		K	Reaction time		s	Initial temperature		K
		Apparaus/equipment specific parameters (Refer table S1)					Additional energy (S) - Refer supporting information 1 for more deatails
		Apparatus weight			kg		1.Enthalpy of reaction
		Heat capacity of the Apparatus			kJ/kg·K		Rate expression				mol/s
		Heat loss parameters
							Reaction time				s
		Heat transfer co.ef			kW/m²·K				S	0	kJ
		Heat transfer area			m²
							2.Compressor energy
		Energy values					Gaseous reactant mass				kg
			0	kJ			Molar weight		MW		g/mol
			0	kJ			Moles				mol
		Additional energy (S)		kJ			Reaction pressure				Pa
			0	kJ			Volume of the gas phase			0
							Standard heat capacity ratio				Assume 1.4 for when data is lacking
									S	0
	For the synthesis of active pharmaceutical ingredients (APIs) and fine chemicals, it is generally recommended to use glass-lined reactors due to their superior chemical resistance to corrosive reactants, solvents, and intermediates.
	Table S1
	Glass-Lined Reactors											Stainless steel Reactors
	Physical entity			Symbol	Unit	500	1000	2000	3000	5000		Physical entity				Symbol	Unit	500	1000	3000	5000	10000
	Reaction mixture volume				m³	0.5	1	2	3	5		Reaction mixture volume					m³	0.5	1	1	5	10
	Surface area				m²	2.64	4.5	7.23	9.33	13.74		Surface area					m²	2.44	2.9	5.56	10.3	20.21
	Reactor volume				m³	0.74	1.61	2.64	4.17	7.58		Reactor volume					m³	0.7	1.3	3.6	6.2	11
	Weight of Vessel				kg	985	1700	2415	3470	5490		Weight of Vessel					kg	930	1610	2590	4000	7720
	Heat Capacity of Vessel				kJ/kg·K	0.52	0.52	0.52	0.52	0.52		Heat Capacity of Vessel					kJ/kg·K	0.5	0.5	0.5	0.5	0.5
	Steam	Heat Loss Parameters		a		6.85	6.85	6.85	6.85	6.85		Steam	Heat Loss Parameters			a		7.66	7.66	7.66	7.66	7.66
				b		0.74	0.74	0.74	0.74	0.74						b		0.57	0.57	0.57	0.57	0.57
		Heat Transfer Coefficient		k	W/m²·K	68	68	68	68	68			Heat Transfer Coefficient			k	W/m²·K	67.37	69.84	69.84	88.8	112.4
	Brine	Heat Loss Parameters		a		10.85	10.85	10.85	10.85	10.85		Brine	Heat Loss Parameters			a		7.39	7.39	7.39	7.39	7.39
				b		0.64	0.64	0.64	0.64	0.64						b		1.49	1.49	1.49	1.49	1.49
		Heat Transfer Coefficient		k	W/m²·K	37	37	37	37	37			Heat Transfer Coefficient			k	W/m²·K	59	59	59	59	59
	Simplified method 1										Simplified method 2
		Apparaus/Equipment specific parameters				Jacket medium	Mixture characteristics		(W/m2K)		Apparaus specific parameters
		Overall heat transfer coefficient			kW/m²·K						Apparatus weight			0	kg
		Heating/cooling rates			K/min	Steam	Dilute aqueous solutions		500-700		Heat capacity of the Apparatus			0	kJ/kg·K
		Jacket medium temperature			K	Steam	Light organics		250-500		Efficiency				Unit
		Heat loss co.ef		0	kW/m²·K	Water	Dilute aqueous solutions		200-500
		Heat transfer area		0	m²	Water	Light organics		200-300			Energy values
		Average temperature		0	K								0	kJ
		Heating time		0	s	Reactor scales						S		kJ
						300 - 1,000	1 K/min						0	kJ
						1,000 - 5,000	0.8 K/min
		Energy values				10000 to above	0.5 K/min.
			0	kJ
			0	kJ		Heating medium	steam at 5 bars		151.8°C
		Additional energy (S)		kJ			steam at 15 bars		198.28°C
			0	kJ		Cooling medium	cooling water		−1 °C
							Brine		−28 °C
	2. Crystalization
		Crystalization temperature or Boiling point	or		K	Initial temperature		K
	INPUT	Mass of mixture			kg
		Cp mixture			kJ/kg K
		Recommended						Alternative method
								For cooling and evoperative crystalization
		For cooling and evoperative crystalization
								For input data : Refer simplified method 1 under reaction step
	Cooling	Crystalization enthalpy			kJ/kg			Apparaus/Equipment specific parameters (refer Table S2)
		Crsytalized mass			kg			Overall heat transfer coefficient				kW/m²·K
	Evaper	Vaporization enthalpy			kJ/kg			Heating/cooling rates				K/min
		Evaporated solvent mass			kg			Jacket medium temperature				K
								Heat loss co.ef				kW/m²·K
		For input data : Refer Table S1 under reaction step						Heat transfer area				m²
		Apparaus/Equipment specific parameters (Refer Table 1)						Average temperature			0	K
		Apparatus weight			0	kg		Heating time			0	s
		Heat capacity of the Apparatus			0	kJ/kg·K
		Efficiency						Energy values
				Efficiency is estimated as 0.67					0	kJ
									0	kJ
			Energy values						0	kJ
				0	kJ
				0	kJ
								Stirring Energy		kWh
			Stirring Energy		kWh			Pumping energy	0	kWh
	Predefined for cooling, change the product		Pumping energy	0	kWh					kJ
	Outputs	For cooling crystalization	Crystalized product		0	kg
			Remaining mixture		0	kg
		For solvent crystalization	Crystalized product		0	kg
			Vaporized solvent (waste)		0	kg
	4.Distillation
	INPUT	Mass of mixture			kg	BP of light key
		Cp mixture			kJ/kg.K	BP of heavy key
		Vaporization enthalpy			kJ/kg	Initial temperature
		Vaporized solvent mass			kg	BP of mixture
		Efficiency		0.78									0
		To calculate
		mole fraction of light key in feed
		mole fraction of light key in distilate		0.98
		relative volatility of the solvents	α	0
			q	1
		θ Value		2.10002
		Underwood Equation (should be 1)		0
		Reflux ratio		-0.476185
		Energy values
			0	kJ
		Stirring Energy		kWh
		Pumping energy	0	kWh
	OUTPUT	Purified product	0	kg
		Vaparized solvent	0	kg
	5.Drying
	BP of light key			K	Initial temperature			K
	INPUT	Mass of liquid			kg
		Cp liquid			kJ/kg.K
	Recommended
		Vaporization enthalpy			kJ/kg	Table S3-Nutsche filter dryers
		Vaporized liquid mass			kg	Parameter		Symbol	Unit	600 L	1000L	2000 L	4000L
						Nominal Power of APOVAC Pump		​	kW	5.5	7.5	11	15
		Nutsche filter dryers				Fraction of Nominal Power Consumed			-	0.8	0.8	0.8	0.8
		Apparaus/Equipment specific parameters (Refer Table S3)				Heat Transfer Coefficient			W/m²·K	47	47	47	47
		Apparatus weight			kg	Surface Area			m²	1.24	1.85	2.92	4.35
		Specific Heat Capacity of Air			kJ/kg.K	Apparatus Weight				2500	3500	6500	10000
		Heat loss co.ef			kW/m²·K	Specific Heat Capacity of Air			kJ/kg·K	1.01	1.01	1.01	1.01
		Heat transfer area			m²
		Fraction of Nominal Power Consumed				To calculate heating time at industrial scale
		Nominal Power of APOVAC Pump			kW	Drying time at lab				s
						Vaporized liquid mass at lab				g
						Heating time			0	s
						If the heating time not given at lab protocol (alternative)
		Energy values				Evaporation rates				kg/s
			0	kJ
			0	kJ		Heating time			0	s
			0	kJ
		Stirring Energy		kJ
		Pumping energy	0	kWh
	Simplified
		Applicable for Rotary and Nutsche filter dryers
		Without the heating time
		Dryer efficiency
			Estimated as 0.67
		Energy values
			0	kJ
	OUTPUT	Dried product	0	kg
		Vaparized solvent	0	kg

## Sheet: Tablet formulation
				Lab scale	Industrial
		Material	State	Mass (g)	Mass scaled up (kg) to:
	INPUTS				350
		API	Solid		0
		B	Solid		0
		C	Solid		0
		D	Solid		0
		E	Solid		0
		F	Solid		0
		Reactant A	Liquid		0
		Reactant B	Liquid		0
		Reactant C	Liquid		0
			Total mass	0	0
				Total liquid mass (kg)	0
	Wet Granulation						Table S6
							Unit Operation	Parameter	Typical Value	Units	Remarks
		Motor Power			kW		Wet Granulation		70-85	kW	Motor power of chopper also considered
		Granulation Time			s				120–150	rpm
		Energy Usage		0	kWh		Fluidized Bed Drying	α	14400	m³/h
									20 - 100	kW	Pumps normally consume 11 kW for 3200 m³/h air
									1.005	kJ/(kg·K)
									298.15	K
									1.2	kg/m³
		Dry Granulation							10 to 50	MJ/kg	Thermal energy of 10–15 MJ/kg water evaporated typical (possible range up to 50 MJ/kg with losses)
									50-100	W/m2 K	This range is acceptable for modeling industrial-scale fluidized bed dryers
		Mass of Mixture			kg				2020-10-01	m2
		Energy Usage		0	kWh		Milling		7.5-15	kW	Manufacturer data of conical mill for large scale for 800kg/h – 7000kg/h
							Blending		5.5-75	kW	Main motor 11kW for 500000 tablets/h (assuming 200-500mg tablet)
	Fluidized Bed Drying
	Recommended method
		(Refer Table S6 for inputs)
		Specific Heat of Air			kJ/kg·K
		Drying Temp
		Ambient Temp
		Air Flow Rate			m3/h		Where the drying time (t) is not specified
		Air Density
		Drying Time					Initial moisture			kg
		Compressor Power			kW		Final moisture			kg
		Heat Transfer Coefficient			W/m2·K		Heat of vaporization			kJ/kg
		Surface Area			m2
								0
		Energy values
				0	kJ
				0	kJ
	Milling
		Motor Power			kW
		Milling Time			s
		Energy Usage	0	kWh
	Mixing and Blending
		Motor Power			kW
		Mixing Time			s
		Energy Usage		0	kWh
	Tablet Compression
		Assumed ratio liquid to dry powder	0.15
		Initial liquid mass	0	kg
		Liquid removed (assumed drop to 2% LOD after drying)		0	kg
		Mass of Final Mixture		0	kg
		Energy Usage		0	kWh

## Sheet: Auxiliary operations
	Solvent recovery
			Mass (kg)	MW(g/mol)	Moles	Cp (kJ/kgK)		Cp (kJ/kgK) mixture	Weight %
	Inputs	Waste solvents A			0		0	0	0
		Waste solvent B			0		0		0
		Water			0		0		0
		Mass of mixture	0	Total moles	0
	Recovered solvent mass			kg	Mass of High key in the feed				kg
			% solvent recovered	Recovered solvent mass		Unrecovered solvent mass
	Outputs	Distilled solvent	0.8	0		0
		2nd stage recovery
		Waste to treat	0
		Non azeotropic mixture
			Mass of mixture		0	kg	BP of light key
			Cp mixture		0	kJ/kg.K	BP of heavy key									1000L	2000L	3000L
			Vaporization enthalpy			kJ/kg	Initial temperature				Weight of Vessel				kg	1610	2590	4000
			Recovered solvent mass			kg	BP of mixture				Heat Capacity of Vessel				kJ/kg·K	0.5	0.5	0.5
			Efficiency		0.78
			Apparatus weight			kg
			Heat capacity of the Apparatus			kJ/kg·K
			To calculate
			mole fraction of light key in feed
			mole fraction of light key in distilate		0.98
			relative volatility of the solvents	α	0
			q		1
			θ Value		2.10002									0
			Underwood Equation (should be 1)		0
			Reflux ratio		-0.476185
			Energy values
			Conversion factor	0.78
				0	kJ
		Azeotropic mixture
								Distillation Technology			Azeotropic Correction Factor		Efficiency Factor		Energy saving remarks
			Energy values					Pressure-swing distillation (PSD)			1.2 – 1.8		1.0 – 1.4		Can reduce entrainer use; often energy-intensive unless integrated​​
			Azeotropic Correction Factor					PSD with full heat integration (e.g., EFHI-PSD)			1.2 – 1.8		1.7 – 2.0		Up to 53.4% reduction in energy consumption reported​​
			Efficiency Factor					Extractive distillation with heat pump (VRHP-ED)			1.4 – 2.0		1.5 – 2.5		26.18-49.18% reduction in energy consumption reported​​
					0			Extractive distillation with pervaporation hybrid (EDPV)			1.3 – 2.2		2.0 – 4.0		>40% energy reduction vs. extractive alone; strongly composition dependent​​
								Membrane-assisted (e.g., pervaporation-only)			1.5 – 3.0 (if used alone post azeotrope)		3.0 – 6.0		Pervaporation after distillation to azeotrope can reduce energy by 50–85%​
								Heat pump-assisted basic distillation (no azeotrope)			NA		1.3 – 1.8		Applies to close-boiling mixtures or binary separations​​
								Dividing-wall column (DWC) for azeotropes			1.2 – 2.0		1.2 – 1.6		Limited use for azeotropes; better for multi-component splits​
	Equipment cleaning
		Volume of equipment				m³
		Specific heat capacity of solvent				kJ/kg·K
		Specific heat capacity of water				kJ/kg·K
		Density of solvent
		Density of water
		Boiling temperature of solvent				K
		Operational temperature of water				K
		Ambient temperature				K
		Nominal power of pump				kW
		Flow rate				L/m²·s
		Surface area				m²
		Duration of solvent cleaning			0
		Duration of solvent cleaning			0
		Energy values
					0
